# Supplementary material for: Whole-Genome Analysis of Human Papillomavirus Type 16 Prevalent in Japanese Women with or without Cervical Lesions
Source: Viruses. 2019 Apr 16;11(4):350. doi: 10.3390/v11040350 (PMC6520816; doi:10.3390/v11040350)
Supplement: Supplementary file 1 [file viruses-11-00350-s001.zip]

Archive with 3 entries (2 files):
- supplementary material/
- supplementary material/viruses_supple_Fig_mod.pdf
- supplementary material/viruses_TableS1.docx
